# Supplementary material for: Structure and Undulations of Escin Adsorption Layer at Water Surface Studied by Molecular Dynamics
Source: Molecules. 2021 Nov 13;26(22):6856. doi: 10.3390/molecules26226856 (PMC8618613; doi:10.3390/molecules26226856)
Supplement: Supplementary file 1 [file molecules-26-06856-s001.zip]

Archive with 1 entries (1 files):
- molecules-1439398-supplementary.pdf
